# Supplementary material for: Antioxidant Activities, Anticancer Activity, Physico-Chemistry Characteristics, and Acute Toxicity of Alginate/Lignin Polymer
Source: Molecules. 2023 Jul 3;28(13):5181. doi: 10.3390/molecules28135181 (PMC10343217; doi:10.3390/molecules28135181)
Supplement: Supplementary file 1 [file molecules-28-05181-s001.zip]

Archive with 1 entries (1 files):
- molecules-2424230-supplementary.pdf
